# Supplementary material for: Cats learn the names of their friend cats in their daily lives
Source: Sci Rep. 2022 Apr 13;12:6155. doi: 10.1038/s41598-022-10261-5 (PMC9007945; doi:10.1038/s41598-022-10261-5)
Supplement: Supplementary file 1 — Supplementary Information 1. [file 41598_2022_10261_MOESM1_ESM.csv]

S	cond	order	aff1	aff2	age	lookingkun
S1	cong	1st	time	cafe	60	67
S1	cong	2nd	time	cafe	60	8
S10	incong	2nd	pasya	cafe	84	47
S11	cong	1st	pasya	cafe	72	12
S12	cong	1st	nyan	cafe	84	67
S12	cong	2nd	nyan	cafe	84	75
S12	incong	4th	nyan	cafe	84	87
S13	incong	1st	nyan	cafe	84	77
S14	incong	1st	time	cafe	28	8
S15	cong	2nd	time	cafe	16	52
S15	incong	4th	time	cafe	16	29
S16	cong	4th	koshien	cafe	42	31
S17	cong	2nd	koshien	cafe	72	55
S17	incong	3rd	koshien	cafe	72	19
S17	incong	4th	koshien	cafe	72	11
S18	cong	1st	time	cafe	7	167
S19	cong	1st	koshien	cafe	26	31
S19	cong	4th	koshien	cafe	26	48
S19	incong	2nd	koshien	cafe	26	60
S19	incong	3rd	koshien	cafe	26	98
S2	cong	3rd	time	cafe	10	19
S2	cong	2nd	time	cafe	10	14
S20	cong	1st	koshien	cafe	11	47
S20	cong	2nd	koshien	cafe	11	63
S20	incong	3rd	koshien	cafe	11	11
S20	incong	4th	koshien	cafe	11	50
S21	incong	1st	koshien	cafe	29	17
S21	incong	4th	koshien	cafe	29	31
S22	cong	1st	koshien	cafe	8	76
S22	cong	4th	koshien	cafe	8	67
S22	incong	2nd	koshien	cafe	8	113
S22	incong	3rd	koshien	cafe	8	20
S23	cong	2nd	koshien	cafe	44	161
S23	incong	3rd	koshien	cafe	44	9
S24	cong	3rd	koshien	cafe	22	200
S24	incong	4th	koshien	cafe	22	151
S25	cong	3rd	koshien	cafe	142	132
S26	cong	4th	koshien	cafe	34	19
S27	cong	1st	koshien	cafe	71	38
S27	cong	2nd	koshien	cafe	71	34
S28	cong	1st	koshien	cafe	57	191
S28	incong	2nd	koshien	cafe	57	17
S28	incong	3rd	koshien	cafe	57	104
S29	cong	3rd	nodai	cafe	23	133
S29	cong	4th	nodai	cafe	23	206
S29	incong	2nd	nodai	cafe	23	40
S3	cong	3rd	time	cafe	15	7
S3	incong	1st	time	cafe	15	72
S3	incong	4th	time	cafe	15	15
S30	cong	1st	wakayama	house	130	127
S30	cong	4th	wakayama	house	130	206
S30	incong	2nd	wakayama	house	130	88
S30	incong	3rd	wakayama	house	130	134
S31	cong	4th	wakayama	house	22	133
S31	incong	1st	wakayama	house	22	206
S31	incong	2nd	wakayama	house	22	78
S32	incong	1st	wakayama	house	155	85
S33	cong	1st	wakayama	house	10	166
S34	cong	1st	pure	house	129	56
S34	cong	4th	pure	house	129	63
S34	incong	2nd	pure	house	129	180
S35	cong	4th	pure	house	59	11
S35	incong	2nd	pure	house	59	105
S35	incong	3rd	pure	house	59	14
S36	cong	2nd	otsu	house	142	165
S36	incong	1st	otsu	house	142	206
S36	incong	4th	otsu	house	142	189
S37	cong	3rd	otsu	house	16	84
S37	cong	4th	otsu	house	16	77
S37	incong	1st	otsu	house	16	158
S37	incong	2nd	otsu	house	16	165
S38	cong	2nd	otsu	house	117	200
S38	cong	3rd	otsu	house	117	93
S38	incong	1st	otsu	house	117	91
S39	cong	1st	abi	house	70	111
S39	incong	2nd	abi	house	70	138
S4	cong	2nd	wannyan	cafe	19	24
S4	incong	3rd	wannyan	cafe	19	10
S4	incong	4th	wannyan	cafe	19	38
S40	cong	1st	abi	house	76	25
S40	cong	4th	abi	house	76	62
S40	incong	2nd	abi	house	76	147
S40	incong	3rd	abi	house	76	43
S41	cong	1st	nagaoka	house	46	76
S41	cong	2nd	nagaoka	house	46	36
S5	incong	2nd	wannyan	cafe	18	62
S5	incong	3rd	wannyan	cafe	18	39
S52	cong	1st	nagaoka	house	37	193
S52	cong	4th	nagaoka	house	37	37
S52	incong	2nd	nagaoka	house	37	184
S52	incong	3rd	nagaoka	house	37	125
S54	cong	2nd	hikone	house	60	64
S54	cong	3rd	hikone	house	60	86
S54	incong	1st	hikone	house	60	86
S54	incong	4th	hikone	house	60	126
S55	cong	2nd	aichi	house	180	75
S55	cong	3rd	aichi	house	180	55
S55	incong	1st	aichi	house	180	113
S55	incong	4th	aichi	house	180	116
S56	incong	1st	aichi	house	168	202
S57	incong	3rd	murata	house	108	91
S57	incong	4th	murata	house	108	31
S58	cong	1st	murata	house	228	109
S58	incong	2nd	murata	house	228	105
S59	cong	1st	murata	house	108	24
S59	cong	4th	murata	house	108	28
S59	incong	2nd	murata	house	108	118
S6	cong	1st	wannyan	cafe	16	26
S6	cong	2nd	wannyan	cafe	16	25
S6	incong	3rd	wannyan	cafe	16	59
S6	incong	4th	wannyan	cafe	16	71
S7	cong	2nd	koshien	cafe	88	64
S7	incong	4th	koshien	cafe	88	169
S8	cong	4th	koshien	cafe	39	18
S8	incong	2nd	koshien	cafe	39	4
S8	incong	3rd	koshien	cafe	39	33
S9	cong	2nd	koshien	cafe	29	83
S9	cong	3rd	koshien	cafe	29	158
S9	incong	1st	koshien	cafe	29	30
S9	incong	4th	koshien	cafe	29	120
