# Supplementary material for: Cats learn the names of their friend cats in their daily lives
Source: Sci Rep. 2022 Apr 13;12:6155. doi: 10.1038/s41598-022-10261-5 (PMC9007945; doi:10.1038/s41598-022-10261-5)
Supplement: Supplementary file 2 — Supplementary Information 2. [file 41598_2022_10261_MOESM2_ESM.csv]

S	cond	order	age	livingtogether	howmanyfamily_r	looking
S1	incong	3rd	135	76	3	28
S1	incong	4th	135	76	3	39
S10	cong	1st	39	36	3	207
S10	incong	2nd	39	36	3	160
S11	cong	1st	60	60	2	57.5
S12	incong	1st	182	180	3	197
S12	incong	2nd	182	180	3	204
S12	cong	3rd	182	180	3	85
S13	incong	1st	114	108	3	149
S13	cong	2nd	114	108	3	142.5
S13	cong	3rd	114	108	3	18.5
S14	incong	1st	72	6	2	51.5
S14	cong	3rd	72	6	2	60
S14	cong	4th	72	6	2	138.5
S15	cong	1st	31	27	3	69
S15	incong	3rd	31	27	3	56
S16	cong	1st	75	72	2	58
S16	incong	2nd	75	72	2	60
S16	cong	4th	75	72	2	207
S17	incong	1st	10	6	2	205
S17	incong	2nd	10	6	2	165
S17	cong	3rd	10	6	2	145
S17	cong	4th	10	6	2	80
S18	cong	2nd	42	38	4	67
S18	cong	3rd	42	38	4	28
S18	incong	4th	42	38	4	182
S19	incong	1st	42	38	4	35
S19	incong	4th	42	38	4	48
S2	incong	2nd	43	12	3	26
S2	cong	4th	43	12	3	19
S20	cong	3rd	19	18	4	198
S20	cong	4th	19	18	4	29
S21	cong	1st	26	22	4	37
S21	cong	2nd	26	22	4	50
S22	incong	1st	39	36	2	68
S22	cong	3rd	39	36	2	42
S23	incong	2nd	54	48	2	179
S23	incong	3rd	54	48	2	121
S23	cong	4th	54	48	2	176
S24	cong	1st	42	29	2	52
S24	cong	2nd	42	29	2	55
S25	incong	1st	54	24	2	8
S25	cong	3rd	54	29	2	14
S26	cong	4th	41	29	2	206
S3	cong	1st	40	39	2	41
S3	cong	2nd	40	39	2	164
S3	incong	3rd	40	39	2	38
S3	incong	4th	40	39	2	50
S4	cong	1st	36	29	2	80
S4	incong	2nd	36	29	2	161
S4	incong	3rd	36	29	2	32
S5	incong	1st	83	78	3	130
S6	incong	1st	66	63	2	78
S7	cong	1st	96	96	2	207
S7	incong	4th	96	96	2	34
S8	cong	4th	68	12	5	160.5
S9	cong	1st	119	80	5	13
S9	cong	2nd	119	80	5	93
S9	incong	4th	119	80	5	134
